# Supplementary material for: Proteolysis-a characteristic of tumor-initiating cells in murine metastatic breast cancer
Source: Oncotarget. 2016 Aug 16;7(36):58244–60. doi: 10.18632/oncotarget.11309 (PMC5295428; doi:10.18632/oncotarget.11309)
Supplement: Supplementary file 2 [file oncotarget-07-58244-s002.xlsx]

## Sheet: Differential Genes
Gene	log Fold Change	PValue	FDR	Cancer Cell 1	Cancer Cell 2	Cancer Cell 3	Tumo-initiating cell	Tumo-initiating cell	Tumo-initiating cell	Description
Adam12	1.71352	0.0013341	0.0925314	85	171	268	798	429	700	a disintegrin and metallopeptidase domain 12 (meltrin alpha) [Source:MGI Symbol;Acc:MGI:105378]
Adamts2	1.69334	7.95752e-07	0.000570648	2183	3000	1795	5263	8676	10397	a disintegrin-like and metallopeptidase (reprolysin type) with thrombospondin type 1 motif, 2 [Source:MGI Symbol;Acc:MGI:1347356]
Adamts5	1.38355	7.34541e-05	0.0133654	389	780	471	1327	1397	1868	a disintegrin-like and metallopeptidase (reprolysin type) with thrombospondin type 1 motif, 5 (aggrecanase-2) [Source:MGI Symbol;Acc:MGI:1346321]
Abi3bp	1.85102	0.000111736	0.0181624	156	224	106	521	730	655	ABI gene family, member 3 (NESH) binding protein [Source:MGI Symbol;Acc:MGI:2444583]
Ablim1	1.57704	0.000615082	0.0609631	204	329	209	467	814	1087	actin-binding LIM protein 1 [Source:MGI Symbol;Acc:MGI:1194500]
Adra2a	3.20493	0.000414109	0.0467444	38	15	24	208	294	314	adrenergic receptor, alpha 2a [Source:MGI Symbol;Acc:MGI:87934]
Ahnak2	2.38692	6.11434e-07	0.000465875	332	227	317	747	1736	2582	AHNAK nucleoprotein 2 [Source:MGI Symbol;Acc:MGI:2144831]
Akr1c18	9.71797	0.000155932	0.0229032	0	0	0	81	43	194	aldo-keto reductase family 1, member C18 [Source:MGI Symbol;Acc:MGI:2145420]
Ace	1.48881	0.000265125	0.032981	230	575	555	930	1551	1647	angiotensin I converting enzyme (peptidyl-dipeptidase A) 1 [Source:MGI Symbol;Acc:MGI:87874]
Anxa5	0.977232	0.000641763	0.0628054	1659	2007	2186	4783	4689	3547	annexin A5 [Source:MGI Symbol;Acc:MGI:106008]
Antxr1	1.43322	0.000237803	0.0305164	224	620	295	994	1272	1024	anthrax toxin receptor 1 [Source:MGI Symbol;Acc:MGI:1916788]
Apold1	2.65199	2.53896e-06	0.00115337	237	283	103	500	1176	2427	apolipoprotein L domain containing 1 [Source:MGI Symbol;Acc:MGI:2685921]
Aqp1	2.28581	2.88108e-06	0.0012438	214	223	128	581	808	1570	aquaporin 1 [Source:MGI Symbol;Acc:MGI:103201]
Aqp5	-0.938524	0.00105566	0.0830453	8516	10683	7812	7229	4821	3844	aquaporin 5 [Source:MGI Symbol;Acc:MGI:106215]
Atp2b4	1.93596	7.60443e-05	0.0136332	102	225	139	572	897	482	ATPase, Ca++ transporting, plasma membrane 4 [Source:MGI Symbol;Acc:MGI:88111]
Atp1a2	2.53397	0.000195007	0.0266676	176	123	29	1255	709	251	ATPase, Na+/K+ transporting, alpha 2 polypeptide [Source:MGI Symbol;Acc:MGI:88106]
Maf	1.32506	0.000256349	0.0322181	455	419	336	899	1321	1160	avian musculoaponeurotic fibrosarcoma (v-maf) AS42 oncogene homolog [Source:MGI Symbol;Acc:MGI:96909]
Bcl2	-1.28898	0.000435675	0.0470536	1116	1576	1493	538	984	404	B cell leukemia/lymphoma 2 [Source:MGI Symbol;Acc:MGI:88138]
Bicc1	1.45387	0.000108004	0.0178847	759	689	358	1321	2043	2081	bicaudal C homolog 1 (Drosophila) [Source:MGI Symbol;Acc:MGI:1933388]
Bgn	1.43974	2.54855e-07	0.000258911	6532	6546	6669	23061	17416	19880	biglycan [Source:MGI Symbol;Acc:MGI:88158]
Btnl9	2.86829	0.00108372	0.0830453	50	62	123	117	181	1511	butyrophilin-like 9 [Source:MGI Symbol;Acc:MGI:2442439]
Cbr2	-2.29642	0.00141347	0.094162	279	361	279	123	55	36	carbonyl reductase 2 [Source:MGI Symbol;Acc:MGI:107200]
Cpxm1	1.29324	0.000198562	0.0266676	625	617	698	1856	1241	2206	carboxypeptidase X 1 (M14 family) [Source:MGI Symbol;Acc:MGI:1934569]
Cpxm2	1.61882	2.0242e-05	0.00601879	390	775	446	1135	1800	2324	carboxypeptidase X 2 (M14 family) [Source:MGI Symbol;Acc:MGI:1926006]
Cilp	2.21563	7.04894e-13	4.29668e-09	1324	1150	977	5431	6253	6264	cartilage intermediate layer protein, nucleotide pyrophosphohydrolase [Source:MGI Symbol;Acc:MGI:2444507]
Ctsl	1.0314	0.00154539	0.0996816	501	839	900	1826	1919	1385	cathepsin L [Source:MGI Symbol;Acc:MGI:88564]
Cd248	2.21312	0.000704659	0.0650795	83	107	44	596	311	304	CD248 antigen, endosialin [Source:MGI Symbol;Acc:MGI:1917695]
Cd300lg	2.87535	0.00033831	0.0400422	26	105	23	223	283	627	CD300 antigen like family member G [Source:MGI Symbol;Acc:MGI:1289168]
Cd34	1.38774	4.19572e-06	0.00165	700	1268	978	2677	3003	2772	CD34 antigen [Source:MGI Symbol;Acc:MGI:88329]
Cd36	2.79775	4.26441e-08	7.42678e-05	156	302	134	574	1454	2259	CD36 antigen [Source:MGI Symbol;Acc:MGI:107899]
Cd74	1.36948	0.000131335	0.020527	313	454	612	1489	1196	1320	CD74 antigen (invariant polypeptide of major histocompatibility complex, class II antigen-associated) [Source:MGI Symbol;Acc:MGI:96534]
BC017158	-9.24304	0.00108263	0.0830453	8	119	96	0	0	0	cDNA sequence BC017158 [Source:MGI Symbol;Acc:MGI:2384572]
Cep170	5.58627	0.00100161	0.0818619	0	8	1	76	87	270	centrosomal protein 170 [Source:MGI Symbol;Acc:MGI:1918348]
Cers4	2.41245	0.00133346	0.0925314	27	142	53	213	335	646	ceramide synthase 4 [Source:MGI Symbol;Acc:MGI:1914510]
Cxcl14	1.39712	0.000199061	0.0266676	459	586	413	852	1545	1770	chemokine (C-X-C motif) ligand 14 [Source:MGI Symbol;Acc:MGI:1888514]
F2r	2.34761	3.19652e-06	0.00129896	86	112	187	607	708	875	coagulation factor II (thrombin) receptor [Source:MGI Symbol;Acc:MGI:101802]
Ccdc80	2.10595	5.73475e-08	8.73904e-05	1811	1066	1204	4706	5987	8975	coiled-coil domain containing 80 [Source:MGI Symbol;Acc:MGI:1915146]
Col1a1	1.54071	1.10255e-07	0.000122193	11696	12059	12515	33718	41031	42933	collagen, type I, alpha 1 [Source:MGI Symbol;Acc:MGI:88467]
Col1a2	2.00874	1.9432e-13	2.36895e-09	4753	5883	4377	22505	25186	19609	collagen, type I, alpha 2 [Source:MGI Symbol;Acc:MGI:88468]
Col3a1	1.65928	1.03455e-06	0.000661067	505	950	870	2554	3683	1943	collagen, type III, alpha 1 [Source:MGI Symbol;Acc:MGI:88453]
Col4a1	0.972403	0.00133587	0.0925314	2077	3226	2241	4282	5506	6287	collagen, type IV, alpha 1 [Source:MGI Symbol;Acc:MGI:88454]
Col4a2	1.00285	0.000693192	0.0650054	1161	1906	1610	3167	3406	3709	collagen, type IV, alpha 2 [Source:MGI Symbol;Acc:MGI:88455]
Col5a1	1.30732	1.80775e-05	0.00565083	1033	2059	1018	4147	3854	3084	collagen, type V, alpha 1 [Source:MGI Symbol;Acc:MGI:88457]
Col5a2	2.04803	8.08384e-09	1.6425e-05	452	677	307	1617	2489	2309	collagen, type V, alpha 2 [Source:MGI Symbol;Acc:MGI:88458]
Col6a1	1.2985	0.000422605	0.0468881	977	839	708	1372	2744	2753	collagen, type VI, alpha 1 [Source:MGI Symbol;Acc:MGI:88459]
Col6a2	1.05747	0.00115198	0.0851136	1262	1185	1002	2292	2315	3332	collagen, type VI, alpha 2 [Source:MGI Symbol;Acc:MGI:88460]
Col6a3	1.24842	5.98266e-05	0.0121558	1071	2206	1456	4408	5040	2948	collagen, type VI, alpha 3 [Source:MGI Symbol;Acc:MGI:88461]
Col8a1	2.21368	6.96249e-11	2.82933e-07	884	1511	668	4281	4911	6022	collagen, type VIII, alpha 1 [Source:MGI Symbol;Acc:MGI:88463]
Col12a1	1.47134	2.51711e-06	0.00115337	671	863	537	1825	2284	2193	collagen, type XII, alpha 1 [Source:MGI Symbol;Acc:MGI:88448]
Col14a1	2.06465	5.7324e-09	1.39767e-05	300	652	513	1844	3005	1872	collagen, type XIV, alpha 1 [Source:MGI Symbol;Acc:MGI:1341272]
Crnkl1	1.68813	0.00033223	0.0397079	172	319	109	668	668	734	Crn, crooked neck-like 1 (Drosophila) [Source:MGI Symbol;Acc:MGI:1914127]
Clmp	1.281	0.0014381	0.0947668	251	361	301	694	757	976	CXADR-like membrane protein [Source:MGI Symbol;Acc:MGI:1918816]
Ccnd2	1.3515	0.00120546	0.0877654	407	688	507	684	1805	1898	cyclin D2 [Source:MGI Symbol;Acc:MGI:88314]
Crip1	1.21357	8.46722e-05	0.0143367	1833	2803	1494	6679	3927	5016	cysteine-rich protein 1 (intestinal) [Source:MGI Symbol;Acc:MGI:88501]
Cyp2j9	9.83383	6.76338e-05	0.0128832	0	0	0	149	178	43	cytochrome P450, family 2, subfamily j, polypeptide 9 [Source:MGI Symbol;Acc:MGI:1921769]
Cygb	1.21314	0.000832888	0.0725267	913	534	787	1602	2549	1795	cytoglobin [Source:MGI Symbol;Acc:MGI:2149481]
Ckap4	1.17506	0.0015439	0.0996816	1302	1081	1463	1976	3460	4228	cytoskeleton-associated protein 4 [Source:MGI Symbol;Acc:MGI:2444926]
Dcn	1.48173	3.20961e-05	0.00798537	3953	4424	3302	6659	13871	15030	decorin [Source:MGI Symbol;Acc:MGI:94872]
Dpt	1.54436	3.01197e-05	0.00764976	284	469	236	1210	1160	808	dermatopontin [Source:MGI Symbol;Acc:MGI:1928392]
Dkk2	2.27264	1.42048e-06	0.000787138	246	182	348	677	1894	1655	dickkopf homolog 2 (Xenopus laevis) [Source:MGI Symbol;Acc:MGI:1890663]
Dab2	1.55889	0.000667018	0.0645366	130	364	196	592	802	773	disabled 2, mitogen-responsive phosphoprotein [Source:MGI Symbol;Acc:MGI:109175]
Dclk3	7.47075	0.00106851	0.0830453	1	0	0	44	91	132	doublecortin-like kinase 3 [Source:MGI Symbol;Acc:MGI:3039580]
Dusp5	-1.21752	0.000348321	0.0407104	1814	1441	1051	760	809	537	dual specificity phosphatase 5 [Source:MGI Symbol;Acc:MGI:2685183]
Dnm3os	2.05665	0.000465201	0.0492406	154	78	76	474	637	372	dynamin 3, opposite strand [Source:MGI Symbol;Acc:MGI:3052332]
Emilin2	1.94339	2.45736e-05	0.00641424	162	374	227	1422	1414	441	elastin microfibril interfacer 2 [Source:MGI Symbol;Acc:MGI:2389136]
Efemp1	1.57641	0.000117834	0.0189014	477	1007	542	2997	2873	875	epidermal growth factor-containing fibulin-like extracellular matrix protein 1 [Source:MGI Symbol;Acc:MGI:1339998]
Eef1d	-0.894413	0.000891938	0.0763187	5512	7758	6096	4557	3673	3382	eukaryotic translation elongation factor 1 delta (guanine nucleotide exchange protein) [Source:MGI Symbol;Acc:MGI:1913906]
Fam198b	2.19547	5.47441e-05	0.0115066	107	179	110	592	336	1006	family with sequence similarity 198, member B [Source:MGI Symbol;Acc:MGI:1915909]
Fabp4	2.74725	6.02389e-07	0.000465875	937	805	395	1746	4235	9287	fatty acid binding protein 4, adipocyte [Source:MGI Symbol;Acc:MGI:88038]
Fbn1	1.81653	1.77808e-09	5.41916e-06	1053	1633	1239	5859	6147	3469	fibrillin 1 [Source:MGI Symbol;Acc:MGI:95489]
Fmod	2.88443	0.000142878	0.0217728	52	51	23	314	253	450	fibromodulin [Source:MGI Symbol;Acc:MGI:1328364]
Fn1	1.51181	1.08452e-06	0.000661067	4250	9012	4935	19893	23609	13332	fibronectin 1 [Source:MGI Symbol;Acc:MGI:95566]
Fbln1	1.69076	1.82958e-06	0.00092935	285	421	286	1014	1258	1233	fibulin 1 [Source:MGI Symbol;Acc:MGI:95487]
Filip1l	2.09947	7.039e-05	0.0132019	141	105	96	532	480	634	filamin A interacting protein 1-like [Source:MGI Symbol;Acc:MGI:1925999]
Fstl1	1.54309	7.21582e-08	9.4552e-05	4495	4512	3061	12968	14831	11558	follistatin-like 1 [Source:MGI Symbol;Acc:MGI:102793]
Fxyd5	1.96352	0.000762765	0.0683741	107	287	47	584	666	552	FXYD domain-containing ion transport regulator 5 [Source:MGI Symbol;Acc:MGI:1201785]
Gja4	6.10555	0.0005291	0.0546632	0	2	4	31	60	362	gap junction protein, alpha 4 [Source:MGI Symbol;Acc:MGI:95715]
Gjb6	-9.10752	0.00112453	0.0847764	25	42	122	0	0	0	gap junction protein, beta 6 [Source:MGI Symbol;Acc:MGI:107588]
Gjc1	2.20238	0.000468535	0.0492406	72	50	140	486	574	350	gap junction protein, gamma 1 [Source:MGI Symbol;Acc:MGI:95718]
Gtf3c2	-1.14284	0.000214774	0.0278543	1281	1971	1903	933	797	862	general transcription factor IIIC, polypeptide 2, beta [Source:MGI Symbol;Acc:MGI:1919002]
Gpd1	-1.32213	0.00116398	0.0854824	710	1197	665	251	523	343	glycerol-3-phosphate dehydrogenase 1 (soluble) [Source:MGI Symbol;Acc:MGI:95679]
Hexa	1.50201	0.000760731	0.0683741	389	280	206	1048	550	1174	hexosaminidase A [Source:MGI Symbol;Acc:MGI:96073]
Hoxc5	8.88943	0.00139326	0.093841	0	0	0	45	95	47	homeobox C5 [Source:MGI Symbol;Acc:MGI:96196]
Hoxc8	2.94438	0.000431092	0.0470536	46	61	12	197	350	426	homeobox C8 [Source:MGI Symbol;Acc:MGI:96198]
Htra1	1.42994	0.00145898	0.0956259	190	365	152	616	703	724	HtrA serine peptidase 1 [Source:MGI Symbol;Acc:MGI:1929076]
Inhba	2.57329	0.000214588	0.0278543	170	54	39	286	884	627	inhibin beta-A [Source:MGI Symbol;Acc:MGI:96570]
Igf1	1.1805	0.000609342	0.0608892	744	660	389	1459	1702	1388	insulin-like growth factor 1 [Source:MGI Symbol;Acc:MGI:96432]
Igfbp2	1.35283	2.47288e-05	0.00641424	1144	2048	1565	4709	3233	5286	insulin-like growth factor binding protein 2 [Source:MGI Symbol;Acc:MGI:96437]
Igfbp3	2.14657	0.000205708	0.0272586	159	156	169	352	493	1456	insulin-like growth factor binding protein 3 [Source:MGI Symbol;Acc:MGI:96438]
Igfbp4	1.31072	0.000354811	0.0408066	639	926	324	1451	1842	1766	insulin-like growth factor binding protein 4 [Source:MGI Symbol;Acc:MGI:96439]
Igfbp7	1.29932	0.000944952	0.078408	411	388	732	1527	1049	1693	insulin-like growth factor binding protein 7 [Source:MGI Symbol;Acc:MGI:1352480]
Itgbl1	1.35792	0.000643973	0.0628054	192	410	296	823	870	818	integrin, beta-like 1 [Source:MGI Symbol;Acc:MGI:2443439]
Il34	2.31293	0.000859183	0.0742858	64	79	40	321	368	314	interleukin 34 [Source:MGI Symbol;Acc:MGI:1923777]
Leprel2	2.5918	7.75589e-08	9.4552e-05	113	86	212	949	998	910	leprecan-like 2 [Source:MGI Symbol;Acc:MGI:1315208]
Lrrc15	1.43647	1.74536e-05	0.00559941	827	1282	1045	3337	2092	3899	leucine rich repeat containing 15 [Source:MGI Symbol;Acc:MGI:1921738]
Lrrc17	2.72902	0.00101864	0.0818619	51	105	9	255	330	538	leucine rich repeat containing 17 [Source:MGI Symbol;Acc:MGI:1921761]
Lrriq1	9.68834	0.000256138	0.0322181	0	0	0	109	211	16	leucine-rich repeats and IQ motif containing 1 [Source:MGI Symbol;Acc:MGI:1922228]
Lpin1	-1.41404	0.00103174	0.0822084	521	921	883	292	481	204	lipin 1 [Source:MGI Symbol;Acc:MGI:1891340]
Lrp1	1.22161	0.000136224	0.0210216	987	1636	1827	3997	3303	4198	low density lipoprotein receptor-related protein 1 [Source:MGI Symbol;Acc:MGI:96828]
Ly6a	2.44105	1.39812e-06	0.000787138	106	308	88	1109	1293	533	lymphocyte antigen 6 complex, locus A [Source:MGI Symbol;Acc:MGI:107527]
Ly6c1	2.84457	8.34662e-05	0.0143315	85	118	15	317	495	824	lymphocyte antigen 6 complex, locus C1 [Source:MGI Symbol;Acc:MGI:96882]
Lsp1	1.52259	1.05384e-05	0.00356871	351	554	283	1380	1399	982	lymphocyte specific 1 [Source:MGI Symbol;Acc:MGI:96832]
Lyz2	2.67971	6.44779e-05	0.012477	66	104	30	564	646	212	lysozyme 2 [Source:MGI Symbol;Acc:MGI:96897]
Lox	1.22631	0.000733803	0.0672616	727	1409	1550	2236	3316	3856	lysyl oxidase [Source:MGI Symbol;Acc:MGI:96817]
Loxl2	2.1692	0.000108561	0.0178847	67	146	82	486	465	485	lysyl oxidase-like 2 [Source:MGI Symbol;Acc:MGI:2137913]
Mrc2	1.78897	0.00146914	0.0957768	134	146	144	525	267	813	mannose receptor, C type 2 [Source:MGI Symbol;Acc:MGI:107818]
Mgp	1.34536	4.17177e-05	0.00941816	10811	12515	11121	22714	29849	43066	matrix Gla protein [Source:MGI Symbol;Acc:MGI:96976]
Mmp13	2.85152	0.000895216	0.0763187	3	171	138	420	1078	867	matrix metallopeptidase 13 [Source:MGI Symbol;Acc:MGI:1340026]
Mmp14	1.24601	2.37211e-05	0.00641424	7630	9425	7785	16475	24657	23746	matrix metallopeptidase 14 (membrane-inserted) [Source:MGI Symbol;Acc:MGI:101900]
Mmp2	1.32624	0.000350635	0.0407104	235	585	406	1180	1272	912	matrix metallopeptidase 2 [Source:MGI Symbol;Acc:MGI:97009]
Med6	9.19177	0.000926975	0.0779362	0	0	0	27	57	135	mediator complex subunit 6 [Source:MGI Symbol;Acc:MGI:1917042]
Mboat2	-1.88601	0.000689231	0.0650054	324	709	436	233	136	75	membrane bound O-acyltransferase domain containing 2 [Source:MGI Symbol;Acc:MGI:1914466]
Malat1	1.72321	9.58457e-06	0.00333844	96649	70981	44594	160743	279816	332932	metastasis associated lung adenocarcinoma transcript 1 (non-coding RNA) [Source:MGI Symbol;Acc:MGI:1919539]
Mfap5	1.74099	7.87007e-05	0.0137063	285	175	502	1139	1325	1254	microfibrillar associated protein 5 [Source:MGI Symbol;Acc:MGI:1354387]
Mfap2	4.78466	0.000331498	0.0397079	1	7	10	122	227	203	microfibrillar-associated protein 2 [Source:MGI Symbol;Acc:MGI:99559]
Mfap4	1.37839	9.08326e-06	0.00325688	971	782	893	3015	2348	2469	microfibrillar-associated protein 4 [Source:MGI Symbol;Acc:MGI:1342276]
Mical2	3.02513	5.95138e-05	0.0121558	13	175	31	674	491	630	microtubule associated monooxygenase, calponin and LIM domain containing 2 [Source:MGI Symbol;Acc:MGI:2444947]
Map1b	1.84363	1.57629e-06	0.000835502	1267	947	642	2477	4040	4817	microtubule-associated protein 1B [Source:MGI Symbol;Acc:MGI:1306778]
Mmrn2	1.97862	0.00041192	0.0467444	251	181	126	353	683	1349	multimerin 2 [Source:MGI Symbol;Acc:MGI:2385618]
Mpz	4.18265	5.44956e-05	0.0115066	0	25	50	306	389	782	myelin protein zero [Source:MGI Symbol;Acc:MGI:103177]
Mef2c	1.94181	6.34154e-05	0.0124693	183	149	100	669	660	546	myocyte enhancer factor 2C [Source:MGI Symbol;Acc:MGI:99458]
Napa	-1.48578	0.000703905	0.0650795	438	895	587	334	219	203	N-ethylmaleimide sensitive fusion protein attachment protein alpha [Source:MGI Symbol;Acc:MGI:104563]
Ncam1	1.72653	0.00056108	0.057001	244	285	148	371	1000	1044	neural cell adhesion molecule 1 [Source:MGI Symbol;Acc:MGI:97281]
Nrp1	1.53926	1.08163e-06	0.000661067	1007	1149	918	2530	3440	3855	neuropilin 1 [Source:MGI Symbol;Acc:MGI:106206]
Ndp	-9.31614	0.000506171	0.0527413	50	63	108	0	0	0	Norrie disease (pseudoglioma) (human) [Source:MGI Symbol;Acc:MGI:102570]
Nr2f1	2.19597	0.00094545	0.078408	152	188	56	253	412	1217	nuclear receptor subfamily 2, group F, member 1 [Source:MGI Symbol;Acc:MGI:1352451]
Olfml2b	1.87218	0.00108346	0.0830453	94	98	123	563	427	331	olfactomedin-like 2B [Source:MGI Symbol;Acc:MGI:2443310]
Ogn	1.54538	7.8188e-05	0.0137063	246	666	369	1543	1762	794	osteoglycin [Source:MGI Symbol;Acc:MGI:109278]
Pank1	-3.02837	0.00135965	0.0926006	138	284	225	21	27	37	pantothenate kinase 1 [Source:MGI Symbol;Acc:MGI:1922985]
Pard3b	2.10569	1.41614e-05	0.00466597	109	157	134	502	639	744	par-3 family cell polarity regulator beta [Source:MGI Symbol;Acc:MGI:1919301]
Pi16	1.17664	0.000777457	0.0691823	862	1467	979	2426	4209	1667	peptidase inhibitor 16 [Source:MGI Symbol;Acc:MGI:1921366]
Ppic	1.29469	4.12592e-05	0.00941816	902	1262	713	2175	2583	2914	peptidylprolyl isomerase C [Source:MGI Symbol;Acc:MGI:97751]
Postn	1.14891	3.89506e-05	0.00913166	1786	2203	2217	5244	5483	4697	periostin, osteoblast specific factor [Source:MGI Symbol;Acc:MGI:1926321]
Ppap2b	1.0321	0.00138725	0.093841	3076	4683	3523	6607	7088	11238	phosphatidic acid phosphatase type 2B [Source:MGI Symbol;Acc:MGI:1915166]
Prex2	2.41776	0.000423074	0.0468881	78	60	59	211	417	535	phosphatidylinositol-3,4,5-trisphosphate-dependent Rac exchange factor 2 [Source:MGI Symbol;Acc:MGI:1923385]
Plat	1.78053	6.27849e-05	0.0124693	325	182	240	806	800	1287	plasminogen activator, tissue [Source:MGI Symbol;Acc:MGI:97610]
Prdm5	9.61279	0.000160416	0.0232813	0	0	0	95	136	79	PR domain containing 5 [Source:MGI Symbol;Acc:MGI:1918029]
Penk	4.9222	0.00102067	0.0818619	4	0	10	195	238	95	preproenkephalin [Source:MGI Symbol;Acc:MGI:104629]
Pcolce	1.33773	1.86435e-05	0.00568207	713	816	1023	2619	2214	2431	procollagen C-endopeptidase enhancer protein [Source:MGI Symbol;Acc:MGI:105099]
Prelp	1.99288	3.29367e-05	0.00803063	163	128	253	661	1165	666	proline arginine-rich end leucine-rich repeat [Source:MGI Symbol;Acc:MGI:2151110]
Prom1	-1.76568	2.1426e-05	0.00621915	934	803	734	300	367	166	prominin 1 [Source:MGI Symbol;Acc:MGI:1100886]
Psma5	1.28072	0.00140164	0.0938867	232	332	352	725	1061	703	proteasome (prosome, macropain) subunit, alpha type 5 [Source:MGI Symbol;Acc:MGI:1347009]
Ptprb	1.94863	0.00106938	0.0830453	537	240	107	547	1226	1998	protein tyrosine phosphatase, receptor type, B [Source:MGI Symbol;Acc:MGI:97809]
Plp1	1.7223	0.00120947	0.0877654	131	168	96	420	571	445	proteolipid protein (myelin) 1 [Source:MGI Symbol;Acc:MGI:97623]
Ppfibp1	1.69696	8.21344e-06	0.00303424	294	325	293	952	921	1384	PTPRF interacting protein, binding protein 1 (liprin beta 1) [Source:MGI Symbol;Acc:MGI:1914783]
Rgs5	1.45252	5.41523e-07	0.000465875	1667	2138	1699	4803	5723	6062	regulator of G-protein signaling 5 [Source:MGI Symbol;Acc:MGI:1098434]
Rft1	2.6389	0.00112655	0.0847764	41	86	34	193	167	668	RFT1 homolog (S. cerevisiae) [Source:MGI Symbol;Acc:MGI:3607791]
Rnase4	1.1292	0.00101734	0.0818619	388	504	435	1024	1328	892	ribonuclease, RNase A family 4 [Source:MGI Symbol;Acc:MGI:1926217]
9130017K11Rik	9.33304	0.000573363	0.0577675	0	0	0	36	75	133	RIKEN cDNA 9130017K11 gene [Source:MGI Symbol;Acc:MGI:1926030]
9430002A10Rik	-9.06548	0.00108992	0.0830453	28	131	43	0	0	0	RIKEN cDNA 9430002A10 gene [Source:MGI Symbol;Acc:MGI:1924515]
Rbm47	-0.889976	0.00142827	0.0946303	3228	4758	3220	2133	2383	2136	RNA binding motif protein 47 [Source:MGI Symbol;Acc:MGI:2384294]
Robo4	2.72298	4.32188e-05	0.00957965	49	143	80	237	458	1145	roundabout homolog 4 (Drosophila) [Source:MGI Symbol;Acc:MGI:1921394]
Rspo1	6.24645	0.00130642	0.0925314	0	1	3	169	17	181	R-spondin homolog (Xenopus laevis) [Source:MGI Symbol;Acc:MGI:2183426]
Scand1	-1.36433	0.000192063	0.0266676	1100	1459	871	602	623	274	SCAN domain-containing 1 [Source:MGI Symbol;Acc:MGI:1343132]
Sfrp4	1.99288	4.60582e-05	0.0100267	119	261	152	935	1051	368	secreted frizzled-related protein 4 [Source:MGI Symbol;Acc:MGI:892010]
Sema3c	1.13023	0.000456278	0.0487937	758	792	556	1701	2198	1286	sema domain, immunoglobulin domain (Ig), short basic domain, secreted, (semaphorin) 3C [Source:MGI Symbol;Acc:MGI:107557]
Sept4	3.03861	4.48683e-06	0.00170934	40	44	52	358	404	484	septin 4 [Source:MGI Symbol;Acc:MGI:1270156]
Serpinb6a	2.51248	7.24671e-05	0.0133654	88	68	49	588	500	261	serine (or cysteine) peptidase inhibitor, clade B, member 6a [Source:MGI Symbol;Acc:MGI:103123]
Serpine2	1.30096	2.25973e-05	0.0064022	1358	2141	1600	3676	4668	5326	serine (or cysteine) peptidase inhibitor, clade E, member 2 [Source:MGI Symbol;Acc:MGI:101780]
Serpinf1	1.28152	2.95877e-06	0.0012438	3029	4346	2774	8833	9386	8890	serine (or cysteine) peptidase inhibitor, clade F, member 1 [Source:MGI Symbol;Acc:MGI:108080]
Slc29a4	-9.16014	0.000810607	0.0713216	101	41	52	0	0	0	solute carrier family 29 (nucleoside transporters), member 4 [Source:MGI Symbol;Acc:MGI:2385330]
Snx24	5.7526	0.000196795	0.0266676	10	0	0	219	289	166	sorting nexing 24 [Source:MGI Symbol;Acc:MGI:1916476]
Smoc2	1.26356	0.000681589	0.064916	373	570	453	1285	788	1581	SPARC related modular calcium binding 2 [Source:MGI Symbol;Acc:MGI:1929881]
Satb1	-1.22755	0.000273281	0.0333156	1584	1595	1304	797	938	444	special AT-rich sequence binding protein 1 [Source:MGI Symbol;Acc:MGI:105084]
Sptbn1	1.07317	0.00135161	0.0926006	1503	1973	886	3016	2895	4020	spectrin beta, non-erythrocytic 1 [Source:MGI Symbol;Acc:MGI:98388]
Spon1	1.57432	2.55443e-06	0.00115337	643	690	790	2029	2055	2929	spondin 1, (f-spondin) extracellular matrix protein [Source:MGI Symbol;Acc:MGI:2385287]
Sox5	-1.42333	0.000436146	0.0470536	617	812	645	359	301	210	SRY (sex determining region Y)-box 5 [Source:MGI Symbol;Acc:MGI:98367]
Slk	1.14846	0.00114634	0.0851136	363	632	321	1232	998	960	STE20-like kinase [Source:MGI Symbol;Acc:MGI:103241]
Sulf1	2.27856	0.000151255	0.0224872	92	58	135	413	446	707	sulfatase 1 [Source:MGI Symbol;Acc:MGI:2138563]
Sod3	1.6798	0.000171279	0.0245654	166	419	141	923	788	771	superoxide dismutase 3, extracellular [Source:MGI Symbol;Acc:MGI:103181]
Svep1	1.48151	0.000184748	0.0261892	262	671	799	1716	1599	1998	sushi, von Willebrand factor type A, EGF and pentraxin domain containing 1 [Source:MGI Symbol;Acc:MGI:1928849]
Syt15	9.88467	3.85213e-05	0.00913166	0	0	0	146	168	66	synaptotagmin XV [Source:MGI Symbol;Acc:MGI:2442166]
Tnc	1.69293	2.3107e-05	0.0064022	255	1029	622	1945	2708	1944	tenascin C [Source:MGI Symbol;Acc:MGI:101922]
Tnxb	1.3026	0.0005364	0.0549517	746	706	356	2016	2059	986	tenascin XB [Source:MGI Symbol;Acc:MGI:1932137]
Thbd	2.32708	5.79467e-07	0.000465875	168	237	96	621	1035	1049	thrombomodulin [Source:MGI Symbol;Acc:MGI:98736]
Tgfbr2	1.05445	0.000270262	0.0332804	1557	1689	1742	3928	4671	3115	transforming growth factor, beta receptor II [Source:MGI Symbol;Acc:MGI:98729]
Tmem100	3.2235	0.000915091	0.0774713	36	89	1	436	540	263	transmembrane protein 100 [Source:MGI Symbol;Acc:MGI:1915138]
Tmem204	2.8309	0.00132932	0.0925314	7	126	36	188	504	508	transmembrane protein 204 [Source:MGI Symbol;Acc:MGI:3039635]
Twist1	6.38554	0.00131606	0.0925314	1	2	0	95	136	72	twist basic helix-loop-helix transcription factor 1 [Source:MGI Symbol;Acc:MGI:98872]
Usp16	2.49032	0.000678277	0.064916	152	60	22	334	477	669	ubiquitin specific peptidase 16 [Source:MGI Symbol;Acc:MGI:1921362]
Uhrf1	-1.02033	0.00113482	0.0848748	1415	1746	1836	1087	736	937	ubiquitin-like, containing PHD and RING finger domains, 1 [Source:MGI Symbol;Acc:MGI:1338889]
Ugt8a	7.98987	0.000144893	0.0218074	1	0	0	28	142	207	UDP galactosyltransferase 8A [Source:MGI Symbol;Acc:MGI:109522]
Galnt7	-1.34675	0.00123071	0.0887788	691	911	464	311	264	314	UDP-N-acetyl-alpha-D-galactosamine: polypeptide N-acetylgalactosaminyltransferase 7 [Source:MGI Symbol;Acc:MGI:1349449]
Unc45b	3.84726	0.000743651	0.0676556	21	19	4	108	145	419	unc-45 homolog B (C. elegans) [Source:MGI Symbol;Acc:MGI:2443377]
Vim	1.19239	0.000128352	0.0203212	1109	1911	908	3042	3954	2783	vimentin [Source:MGI Symbol;Acc:MGI:98932]
Zeb1	3.02376	0.000813199	0.0713216	45	55	10	181	633	171	zinc finger E-box binding homeobox 1 [Source:MGI Symbol;Acc:MGI:1344313]
Zfp618	1.97252	0.00129695	0.0925314	127	142	63	394	812	254	zinc finger protein 618 [Source:MGI Symbol;Acc:MGI:1919950]
Zfp948	3.74954	0.00135227	0.0926006	4	21	17	130	146	319	zinc finger protein 948 [Source:MGI Symbol;Acc:MGI:3040683]
